# Supplementary material for: Screening inducers of neuronal BDNF gene transcription using primary cortical cell cultures from BDNF-luciferase transgenic mice
Source: Sci Rep. 2019 Aug 14;9:11833. doi: 10.1038/s41598-019-48361-4 (PMC6694194; doi:10.1038/s41598-019-48361-4)
Supplement: Supplementary file 2 — Supplementary Tables [file 41598_2019_48361_MOESM2_ESM.xlsx]

## Sheet: Table S1
Table S1
A list of compounds in neurotransmitter libraries (Active compounds are shown in red.).
Dopaminergic library (Figure 2A)
No	Name
1	Dopamine·HCl
2	N-Methyldopamine·HCl
3	6,7-ADTN·HBr
4	(+)-AJ-76·HCl
5	Bromocriptine mesylate
6	Ergocornine
7	1-[1-(2-Benzo[b]thienyl)cyclohexyl)]piperidine maleate
8	Clothiapine
9	Clozapine
10	GBR-12909·2HCl
11	7-Hydroxy-DPAT·HBr
12	trans-7-Hydroxy-PIPAT maleate
13	Mesoridazine besylate
14	(-)-Quinpirole·HCl
15	Remoxipride·HCl
16	SCH 23390·HCl
17	Thioridazine·HCl
18	(+)-Butaclamol·HCl
19	(R)-(-)-Apomorphine·HCl
20	Chlorpromazine·HCl
21	Flupentixol
22	Domperidone
23	Fluphenazine·2HCl
24	Lisuride maleate
25	Pergolide mesylate
26	LY-163,502·2HCl
27	S(-)-raclopride tartrate
28	Risperidone
29	Olanzapine
30	S(-)-sulpiride
31	U-99194A maleate
32	CY 208-243
33	A 68930·HCl
34	SKF 38393·HBr
35	Haloperidol·HCl
36	L-741,626
37	(RS)-(±)-sulpiride
38	B-HT 920·2HCl
39	AMI-193
40	3'-Fluorobenzylspiperone maleate
41	GR 103691
42	Fenoldopam·HCl
43	(+)-PD 128907
44	Piribedil·2HCl
45	(+)-UH 232 maleate
46	2-Chloro-11-(4-methylpiperazino)dibenz[B,F]oxepin maleate
47	PNU 96415E
48	L-741,742·HCl
49	L-745,870·3HCl
50	Cabergoline
51	LE 300
52	3α-Bis-(4-fluorophenyl)methoxytropane·HCl
53	3-α-[(4-chlorophenyl)phenylmethoxy]tropane·HCl
54	GBR 12783·2HCl
55	GBR 12935·2HCl
56	GBR 13069·2HCl
57	4-Phenyl-1,2,3,4-tetrahydroisoquinoline·HCl
58	Dihydroergocristine mesylate
59	Trifluoperazine·2HCl
60	Ropinirole HCl
61	L-750,667·3HCl
62	Loxapine succinate
63	R(+)-6-BROMO-APB·HBr
64	A-77636·HCl·H2O
65	Ergonovine maleate
66	alpha-ERGOCRYPTINE
67	(±)-SKF-82958·HBr
68	R(-)-2,11-dihydroxy-10-methoxyapomorphine·HCl
69	Dipropyldopamine·HBr
70	R(-)-2,10,11-Trihydroxyaporphine·HBr
71	R(-)-2,10,11-Trihydroxy-N-propyl-noraporphine·HBr
72	4-Hydroxyphenethylamine·HCl
73	3-Hydroxyphenethylamine·HCl
74	Mesulergine·HCl
75	(±)-PD 128,907·HCl
76	(±)-2-(N-phenylethyl-N-propyl)amino-5-hydroxytetralin·HCl
77	R(-)-Propylnorapomorphine·HCl
78	Ziprasidone·HCl·H2O
79	Metoclopramide·HCl
Adrenergic library (Figure S1A)
No	Name
1	5-Methylurapidil
2	CGP 20712A·2HCl
3	Chloroethylclonidine·2HCl
4	(±)-Isoproterenol·HCl
5	Phentolamine mesylate
6	A 61603·HBr
7	Cirazoline·HCl
8	Terazosin·HCl
9	Oxymetazoline·HCl
10	BMY 7378·2HCl
11	Corynanthine
12	HEAT·HCl
13	Ifenprodil hemitartrate
14	2-MPMDQ
15	Naftopidil·HCl
16	2-PMDQ
17	Prazosin
18	RS 17053·HCl
19	WB 4101·HCl
20	Urapidil·HCl
21	Zilpaterol·HCl
22	3-MPPI
23	Clonidine·HCl
24	Guananenz
25	Rilmenidine hemifumarate
26	UK 14,304
27	ARC 239·2HCl
28	BRL 44408 maleate
29	Imiloxan·HCl
30	RS 79948·HCl
31	Spiroxatrine
32	Yohimbine·HCl
33	Agmatine sulfate
34	Dihydroergocristine mesylate
35	Dihydroergotamine mesylate
36	Nicergoline
37	(±)-Atenolol
38	R-(+)-Atenolol
39	S-(-)-Atenolol
40	Betaxolol·HCl
41	(S)-Timolol maleate
42	Xamoterol hemifumarate
43	Clenbuterol
44	Procaterol·HCl
45	Salbutamol hemisulfate
46	BRL 37344 sodium salt
47	CGP 12177·HCl
48	ICI 215,001·HCl
49	ZD 7114·HCl
50	Pindolol
51	(S)-(-)-Pindolol
52	Cimaterol
53	Methoxamine·HCl
54	Dobutamine·HCl
55	Naphazoline
56	(±)-Metaprolol tartrate
57	Pronathelol·HCl
58	R-(+)-Propranolol·HCl
59	Propranalol glycol
60	Sotalol·HCl
61	Maprotiline·HCl
62	Nisoxetine·HCl
63	Bopindolol malonate
64	Carvedilol
65	Guanfacine·HCl
66	ICI-118,551·HCl
67	Phenoxybenzamine·HCl
68	Propranolol·HCl
69	(S)-(-)-Propranolol ·HCl
70	Rauwolscine·HCl
71	Tizanidine·HCl
72	AH 11110A·HCl
73	Efaroxan·HCl
74	Idazoxan·HCl
75	Spiperone·HCl
76	(-)-Epinephrine bitartrate
77	Xylazine
78	L-(-)-Norepinephrine bitartrate monohydrate
79	Metaproteranol hemisulfate
80	Alprenolol·HCl
81	Imipramine·HCl
82	Amoxapine
Serotonergic library (Figure S1B)
No	Name
1	Serotonin·HCl
2	N-Methylquipazine dimaleate
3	α-methyl 5-hydroxytryptamine maleate
4	3-(4-Allylpiperazin-1-yl)-2-quinoxalinecarbonitrile maleate
5	AMI-193
6	Anpirtoline·HCl
7	CGS 12066B dimaleate
8	Dibenzipine·HCl
9	Dihydroergocristine mesylate
10	Cinanserin·HCl
11	Fluperlapine
12	Methiothepin maleate
13	8-Hydroxy-DPAT·HBr
14	Ketanserin
15	MDL-72222
16	Paroxetine·HCl
17	2-Methylserotonin·HCl
18	NAN-190·HBr
19	1-(1-Naphthyl)piperazine·HCl
20	6-Nitroquipazine maleate
21	Pizotifen maleate
22	Quipazine dimaleate
23	Spiroxatrine
24	Y-25130·HCl
25	BP 554 maleate
26	BRL 54443
27	Buspirone·HCl
28	5-Carboxamidotryptamine maleate
29	WAY-100635 maleate
30	N-Chlorophenyl-N-hexylpiperazine
31	MDL 73005EF·HCl
32	Ondansetron
33	5-Nonyloxytryptamine oxalate
34	RU 24969 hemisuccinate
35	BRL 15572·HCl
36	Cyclobenzaprine·HCl
37	GR 55562·2HCl
38	Isamoltane hemifumarate
39	MM 77·2HCl
40	Mirtazepine
41	MDL 72832·HCl
42	N-Butyl-N-Ethyl-2-(1-naphthyloxy)ethanamine
43	3-MPPI
44	BW 723C86·HCl
45	MK 212·HCl
46	Cyproheptadine·HCl
47	N-Desmethylclozapine
48	PNU 22394 HCl
49	Metergoline phenylmethyl ester
50	Mianserin·HCl
51	SDZ SER 082 fumarate
52	m-Chlorophenylbiguanide·HCl
53	1-Phenylbiguanide·HCl
54	RS 56812·HCl
55	SR 57227·HCl
56	Tropanyl 3,5-dimethylbenzoate
57	Amperozide·HCl
58	2-[1-(4-Piperonyl)pierazinyl]benzothiazole
59	Venlafaxine·HCl
60	Citalopram·HBr
61	RS 23597-190·HCl
62	SB 203186·HCl
63	Clomipramine·HCl
64	Fluoxetine·HCl
65	Clozapine
66	Methylergometrine maleate
67	Methysergide maleate
68	5-Methoxytryptamine·HCl
69	SDZ 205-557·HCl
70	Tropisetron·HCl
71	BMY 7378·2HCl
72	LY-165,163
73	Oxymetazoline·HCl
74	(RS)-(±)-Sulpiride
75	RO 04-6790
76	Melperone HCl
Cholinergic library (Figure S1C)
No	Name
1	Acetylcholine chloride
2	Butyrylcholine chloride
3	Carbamyl-β-methylcholine chloride
4	Bromoacetylcholine bromide
5	Carbamylcholine chloride
6	(+)-Muscarine chloride
7	(-)-Nicotine
8	Gramine
9	Aceclidine·HCl
10	Ambenonium chloride
11	(-)-Cytisine
12	Galanthamine·HBr
13	Physostigmine hemisulfate
14	Arecaidine but-2-ynyl ester tosylate
15	Arecaidine propargyl ester tosylate
16	5-Methylfurmethiodide
17	Pilocarpine·HCl
18	AF-DX 116
19	Butylscopolammonium bromide
20	MG 624
21	Ipratropium bromide
22	Nitrocaramiphen·HCl
23	Pirenzepine·2HCl
24	Telenzepine·2HCl
25	Tropicamide
26	Hexamethylene-bis-[dimethyl-(3-phthalimidopropyl)ammonium] dibromide
27	4-Acetyl-1,1-dimethylpiperazinium iodide
28	1-Acetyl-4-methylpiperazine·HCl
29	(±)-Anatoxin A fumarate
30	Lobeline·HCl
31	RJR 2403 oxalate
32	Benzoquinonium dibromide
33	Chlorisondamine diiodide
34	Methyllycaconitine citrate
35	Pancuronium dibromide
36	Ivermectin
37	MR 16728·HCl
38	(±)-Tropanyl-2-(4-chlorophenoxy)butanoate maleate
39	Tropanyl-2-(4-bromophenyl)propionate maleate
40	Tropanyl 2-phenylthiobutanoate oxalate
41	(±)-Vesamicol·HCl
42	Methoctramine·4HCl
43	1,1-Dimethyl-4-phenylpiperazinium iodide
44	Aminobenztropine
45	Atropine sulfate
46	Decamethonium bromide
47	Dihydro-β-erythroidine·HBr
48	Hemicholinium-3·2HBr
49	Hexamethonium chloride
50	Mecamylamine hydrochloride
51	Neostigmine bromide
52	Strychnine·HCl
53	(+)-Tubocurarine chloride
54	4-Diphenylacetoxy-N-methylpiperidine iodide
55	(±)-Epibatidine
56	Gallamine triiodide
57	(-)-Huperzine A
58	Hydroxytacrine maleate
59	1-Methyl-4-[2-(2-naphthyl)-ethenyl]-pyridinium iodide
60	2-(α-Naphthoyl)-ethyltrimethylammonium iodide
61	Oxotremorine sesuifumarate
62	Tacrine HCl
63	Doxorubicin·HCl
64	Arecoline·HBr
65	(-)-N-Phenylcarbamoyleseroline
66	Benzetimide·HCl
67	Imperialine
68	β-Belladonnine dichloroethylate
69	Delcorine
70	Fluorocurarine chloride
71	Karakoline
72	McN A-343
Histaminergic library (Figure S1D)
No	Name
1	Histamine
2	(S)-(+)-α-methylhistamine·2HBr
3	(R)-(-)-α-methylhistamine·2HBr
4	(N)-α-methylhistamine·2HCl
5	6-[2-(4-imidazolyl)ethylamino]-N-(4-trifluoromethylphenyl)heptanecarboxamide dimaleate
6	Loratidine
7	Amthamine·2HBr
8	Astemizole
9	Dimaprit·2HCl
10	Ketotifen fumarate
11	Diphenhydramine·HCl
12	Promethazine·HCl
13	Ranitidine·HCl
14	Thioperamide maleate
15	Mepyramine maleate
16	trans-Triprolidine·HCl
17	Cimetidine
18	ICI-162,846
19	Tiotidine
20	Zolantidine dimaleate
21	IMETIT 2HBr
22	IMMEPIP 2HBr
23	Clobenpropit·2HBr
24	Iodophenpropit·2HBr
25	N,N-diethyl-2-[4-(phenylmethyl)phenoxy]ethanamine fumarate
26	SKF 91488·2HCl
27	Famotidine
28	Homochlorcyclizine·2HCl
29	Terfenadine
Metabotropic glutamatergic library (Figure S1E)
No	Name
1	N-Acetylglycyl-D-glutamic acid
2	DL-2-Amino-3-phosphonoproprionic acid
3	7-(Hydroxyimino)cyclopropa[b]chromen-1a-carboxylate ethyl ester
4	Ibotenic acid
5	(±)-alpha-cyclopropyl-4-phosphonophenylglycine
6	L-trans-Pyrrolidine-2,4-dicarboxylic acid
7	L-Quisqualic acid
8	trans-Azetidine-2,4-dicarboxylic acid
9	L-Homocysteinesulfinic acid
10	(R,S)-3-Hydroxyphenylglycine
11	(S)-3-Hydroxyphenylglycine
12	UPF 523
13	(S)-3-Carboxy-4-hydroxyphenylglycine
14	(S)-4-Carboxy-3-hydroxyphenylglycine
15	(S)-4-Carboxyphenylglycine
16	(RS)-alpha-Ethyl-4-carboxyphenylglycine
17	LY 367385
18	(RS)-alpha-Methyl-4-carboxyphenylglycine
19	(S)-alpha-Methyl-4-carboxyphenylglycine
20	(2R,4R)-4-Aminopyrrolidone-2,4-dicarboxylate
21	(2S,1'S,2'S)-2-(Carboxycyclopropyl)glycine
22	(S)-2-Amino-2-methyl-4-phosphonobutanoic acid
23	(2S,3S,4S)-2-Methyl-2-(carboxycyclopropyl)glycine
24	(RS)-1-amino-5-phosphonoindan-1-carboxylic acid
25	(2S)-alpha-Ethylglutamic acid
26	(RS)-alpha-Methyl-4-sulfonophenylglycine
27	(RS)-alpha-Methyl-4-tetrazolylphenylglycine
28	(1S,3R,4S)-1-Aminocyclopentane-1,3,4-tricarboxylic acid
29	(3RS,4RS)-1-Aminocyclopentane-1,3,4-tricarboxylic acid
30	2-Amino-4-(3-hydroxy-5-methylisoxazol-4-yl)butyric acid
31	O-Phospho-L-serine
32	(RS)-4-Phosphonophenylglycine
33	(S)-3,4-Dicarboxyphenylglycine
34	(RS)-alpha-Methyl-4-phosphonophenylglycine
35	(RS)-alpha-Methylserine-O-phosphate
36	(1R,3R,4S)-1-aminocyclopentane-1,3,4-tricarboxylic acid
37	(2S,4S)-4-Methylglutamic acid
38	(2S,1'S,2'R)-2-(Carboxycyclopropyl)glycine
39	VU 0155041
40	L(-)-threo-3-Hydroxyaspartic acid
41	(±)-threo-3-Methylglutamic acid
42	(RS)-3,5-Dihydroxyphenylglycine
43	(S)-3,5-Dihydroxyphenylglycine
44	S-Sulfo-L-cysteine sodium salt
45	2-Methyl-6-(phenylethynyl)pyridine.HCl
46	PHCCC
47	SIB 1757
48	SIB 1893
49	(2S,2'R,3'R)-2-(2',3'-Dicarboxycyclopropyl)glycine
50	L-anti-endo-3,4-Methanopyrroldinedicarboxylic acid
GABAergic library (Figure S1F)
No	Name
1	GABA
2	3-Methyl-GABA
3	Gabaculine·HCl
4	trans-4-Aminocrotonic acid
5	cis-4-Aminocrotonic acid
6	4,5,6,7-Tetrahydroisoxazolo[5,4-c]pyridin-3-ol·HCl
7	(1,2,5,6-Tetrahydropyridin-4-yl)methylphosphinic acid
8	CGP 35348
9	CGP 46381
10	CGP 52432
11	CGP 54626·HCl
12	CGP 55845·HCl
13	SACLOFEN
14	Imidazole-4-acetic acid·HCl
15	Riluzole·HCl
16	SKF 89976A
17	Vigabatrin
18	Propofol
19	DMCM·HCl
20	(±)-4-Amino-3-(5-chloro-2-thienyl)-butanoic acid
21	(±)-Baclofen
22	(-)-Bicuculline methobromide
23	Guvacine·HCl
24	Isoguvacine·HCl
25	Muscimol
26	Phaclofen
27	SKF 97541
28	ZAPA sulfate
29	Gabazine
30	Chlormethiazole·HCl
31	Primidone
32	CL 218872
33	NCS-382
34	(1S,9R)-(+)-β-Hydrastine
35	Picrotoxinin
36	(3α,5β)-3-Hydroxy-pregnan-20-one
37	3α,21-Dihydroxy-5α-pregnan-20-one
38	Pentylenetetrazole
39	trans-4-Hydroxycrotonic acid
40	NNC-711·HCl
41	1-Amino-5-bromouracil
42	Methyl-β-carboline-3-carboxylate
43	Butyl-β-carboline-3-carboxylate
44	Propyl-β-carboline-3-carboxylate
45	Ethyl-β-carboline-3-carboxylate
46	Chlormezanone
47	(S)-SNAP 5114
48	FGIN-1-27
49	FGIN-1-43
50	GBLD 345
51	FG 7142
52	Flumazenil
53	3-Hydroxymethyl-β-carboline
54	PK-11195
55	Isoniazid
56	Isonicotinic acid

## Sheet: Table S2
Table S2
Library of herbal medicine extracts (Active extracts are shown in red.).
No	Latin name	English name	Database URL
1	Clematidis Radix	Clematis Root	http://dentomed.toyama-wakan.net/en/information_on_experimental_crude_drug_extracts/Clematis%20Root-2015-1/EXC135004
2	Pruni Cortex	Cherry Bark	http://dentomed.toyama-wakan.net/en/information_on_experimental_crude_drug_extracts/Cherry%20Bark%20Extract-2015/EXC136004
3	Zingiberis Rhizoma Processum	Processed Ginger	http://dentomed.toyama-wakan.net/en/information_on_experimental_crude_drug_extracts/Processed%20Ginger-2015-1/EXC012006
4	Sasae Folium	Sasa Leaf	http://dentomed.toyama-wakan.net/en/information_on_experimental_crude_drug_extracts/Sasa%20Leaf%20Extract-2015/EXC085005
5	Cyperi Rhizoma	Cyperus Rhizome	http://dentomed.toyama-wakan.net/en/information_on_experimental_crude_drug_extracts/Cyperus%20Rhizome%20Extract-2015/EXC023006
6	Asiasari Radix	Asiasarum Root	http://dentomed.toyama-wakan.net/en/information_on_experimental_crude_drug_extracts/Asiasarum%20Root%20Extract-2015/EXC030006
7	Dioscoreae Rhizoma	Dioscorea Rhizome	http://dentomed.toyama-wakan.net/en/information_on_experimental_crude_drug_extracts/Dioscorea%20Rhizome%20Extract-2015/EXC126004
8	Rehmanniae Radix Preparata	Processed Rehmannia Root	http://dentomed.toyama-wakan.net/en/information_on_experimental_crude_drug_extracts/Processed%20Rehmannia%20Root%20Extract-2015/EXC039006
9	Ginseng Radix	Ginseng	http://dentomed.toyama-wakan.net/en/information_on_experimental_crude_drug_extracts/Ginseng%20Extract-2015-2/EXC063007
10	Alismatis Tuber	Alisma Tuber	http://dentomed.toyama-wakan.net/en/information_on_experimental_crude_drug_extracts/Alisma%20Rhizome%20Extract-2015/EXC052006
11	Citri Unshiu Pericarpium	Citrus Unshiu Peel	http://dentomed.toyama-wakan.net/en/information_on_experimental_crude_drug_extracts/Citrus%20Unshiu%20Peel%20Extract-2015/EXC058007
12	Eucommiae Cortex	Eucommia Bark	http://dentomed.toyama-wakan.net/en/information_on_experimental_crude_drug_extracts/Eucommia%20Bark%20Extract-2015/EXC105006
13	Artemisiae Capillaris Flos	Artemisia Capillaris Flower	http://dentomed.toyama-wakan.net/en/information_on_experimental_crude_drug_extracts/Artemisia%20Capillaris%20Flower%20Extract-2015/EXC001006
14	Coptidis Rhizoma	Coptis Rhizome	http://dentomed.toyama-wakan.net/en/information_on_experimental_crude_drug_extracts/Coptis%20Rhizome%20Extract-2015/EXC007007
15	Glycyrrhizae Radix	Glycyrrhiza	http://dentomed.toyama-wakan.net/en/information_on_experimental_crude_drug_extracts/Glycyrrhiza%20Extract-2015/EXC013008
16	Schizonepetae Spica	Schizonepeta Spike	http://dentomed.toyama-wakan.net/en/information_on_experimental_crude_drug_extracts/Schizonepeta%20Spike%20Extract-2015/EXC020006
17	Magnoliae Cortex	Magnolia Bark	http://dentomed.toyama-wakan.net/en/information_on_experimental_crude_drug_extracts/Magnolia%20Bark%20Extract-2015/EXC024006
18	Crocus	Saffron	http://dentomed.toyama-wakan.net/en/information_on_experimental_crude_drug_extracts/Saffron%20Extract-2015/EXC031006
19	Sparganii Rhizoma	Sparganium Rhizome	http://dentomed.toyama-wakan.net/en/information_on_experimental_crude_drug_extracts/Sparganium%20Rhizome%20Extract-2015/EXC093005
20	Amomi Semen	Amomum Seed	http://dentomed.toyama-wakan.net/en/information_on_experimental_crude_drug_extracts/Amomum%20Seed%20Extract-2015/EXC127004
21	Atractylodis Lanceae Rhizoma	Atractylodes Lancea Rhizome	http://dentomed.toyama-wakan.net/en/information_on_experimental_crude_drug_extracts/Atractylodes%20Lancea%20Rhizome%20Extract-2015/EXC047006
22	Salviae Miltiorrhizae Radix	Salvia Miltiorrhiza Root	http://dentomed.toyama-wakan.net/en/information_on_experimental_crude_drug_extracts/Danshen%20Root%20Extract-2015/EXC102005
23	Gastrodiae Tuber	Gastrodia Tuber	http://dentomed.toyama-wakan.net/en/information_on_experimental_crude_drug_extracts/Gastrodia%20Tuber%20Extract-2015/EXC059006
24	Cistanchis Herba	Cistanche Herb	http://dentomed.toyama-wakan.net/en/information_on_experimental_crude_drug_extracts/Desertliving%20Cistanche-2015-1/EXC107005
25	Curcumae Longae Rhizoma	Turmeric	http://dentomed.toyama-wakan.net/en/information_on_experimental_crude_drug_extracts/Turmeric%20Extract-2015/EXC002006
26	Polygalae Radix	Polygala Root	http://dentomed.toyama-wakan.net/en/information_on_experimental_crude_drug_extracts/Polygala%20Root%20Extract-2015/EXC008006
27	Platycodi Radix	Platycodon Root	http://dentomed.toyama-wakan.net/en/information_on_experimental_crude_drug_extracts/Platycodon%20Root%20Extract-2015/EXC014006
28	Spatholobi Caulis	Suberect Spatholobus Stem	http://dentomed.toyama-wakan.net/en/information_on_experimental_crude_drug_extracts/Suberect%20Spatholobus%20Stem%20Extract-2015/EXC086005
29	Achyranthis Radix	Achyranthes Root	http://dentomed.toyama-wakan.net/en/information_on_experimental_crude_drug_extracts/Achyranthes%20Root%20Extract-2015/EXC025006
30	Smilacis Rhizoma	Smilax Rhizome	http://dentomed.toyama-wakan.net/en/information_on_experimental_crude_drug_extracts/Smilax%20Rhizome%20Extract-2015/EXC171004
31	Rehmanniae Radix	Rehmannia Root	http://dentomed.toyama-wakan.net/en/information_on_experimental_crude_drug_extracts/Rehmannia%20Root%20Extract-2015/EXC036006
32	Zingiberis Rhizoma	Ginger	http://dentomed.toyama-wakan.net/en/information_on_experimental_crude_drug_extracts/Ginger%20Extract-2015/EXC042006
33	Mori Cortex	Mulberry Bark	http://dentomed.toyama-wakan.net/en/information_on_experimental_crude_drug_extracts/Mulberry%20Bark%20Extract-2015/EXC048006
34	Bambusae Caulis	Bamboo Culm	http://dentomed.toyama-wakan.net/en/information_on_experimental_crude_drug_extracts/Bamboo%20Culm%20Extract-2015/EXC129004
35	Asparagi Radix	Asparagus Root	http://dentomed.toyama-wakan.net/en/information_on_experimental_crude_drug_extracts/Asparagus%20Tuber%20Extract-2015/EXC060006
36	Ginseng Radix	Ginseng	http://dentomed.toyama-wakan.net/en/information_on_experimental_crude_drug_extracts/Ginseng%20Extract-2015/EXC063008
37	Linderae Radix	Lindera Root	http://dentomed.toyama-wakan.net/en/information_on_experimental_crude_drug_extracts/Lindera%20Root%20Extract-2015/EXC082005
38	Artemisiae Folium	Artemisia Leaf	http://dentomed.toyama-wakan.net/en/information_on_experimental_crude_drug_extracts/Artemisia%20Leaf%20Extract-2015/EXC083006
39	Chrysanthemi Flos	Chrysanthemum Flower	http://dentomed.toyama-wakan.net/en/information_on_experimental_crude_drug_extracts/Chrysanthemum%20Flower%20Extract-2015/EXC015006
40	Cinnamomi Cortex	Cassia Bark	http://dentomed.toyama-wakan.net/en/information_on_experimental_crude_drug_extracts/Cassia%20Bark%20Extract-2015/EXC021010
41	Euodiae Fructus	Euodia Fruit	http://dentomed.toyama-wakan.net/en/information_on_experimental_crude_drug_extracts/Euodia%20Fruit%20Extract-2015/EXC026006
42	Gardeniae Fructus	Gardenia Fruit	http://dentomed.toyama-wakan.net/en/information_on_experimental_crude_drug_extracts/Gardenia%20Fruit%20Extract-2015/EXC032006
43	Eleutherococci Senticosi Rhizoma	Eleutherococcus Senticosus Rhizome	http://dentomed.toyama-wakan.net/en/information_on_experimental_crude_drug_extracts/Eleutherococcus%20Senticosus%20Rhizome%20Extract-2015/EXC037006
44	Cimicifugae Rhizoma	Cimicifuga Rhizome	http://dentomed.toyama-wakan.net/en/information_on_experimental_crude_drug_extracts/Cimicifuga%20Rhizome%20Extract-2015/EXC043006
45	Mori Folium	Mulberry Leaf	http://dentomed.toyama-wakan.net/en/information_on_experimental_crude_drug_extracts/Mulberry%20Leaf%20Extract-2015/EXC100005
46	Panacis Japonici Rhizoma	Panax Japonicus Rhizome	http://dentomed.toyama-wakan.net/en/information_on_experimental_crude_drug_extracts/Panax%20Japonicus%20Rhizome%20Extract-2015/EXC053006
47	Benincasae Semen	Benincasa Seed	http://dentomed.toyama-wakan.net/en/information_on_experimental_crude_drug_extracts/Benincasa%20Seed%20Extract-2015/EXC142004
48	Fritillariae Bulbus	Fritillaria Bulb	http://dentomed.toyama-wakan.net/en/information_on_experimental_crude_drug_extracts/Fritillaria%20Bulb%20Extract-2015/EXC064006
49	Corydalis Tuber	Corydails Tuber	http://dentomed.toyama-wakan.net/en/information_on_experimental_crude_drug_extracts/Corydails%20Tuber%20Extract-2015/EXC003006
50	Polygoni Multiflori Radix	Polygonum Root	http://dentomed.toyama-wakan.net/en/information_on_experimental_crude_drug_extracts/Polygonum%20Root%20Extract-2015/EXC084005
51	Aurantii Fructus Immaturus	Immature Orange	http://dentomed.toyama-wakan.net/en/information_on_experimental_crude_drug_extracts/Immature%20Orange%20Extract-2015/EXC016006
52	Scrophulariae Radix	Scrophularia Root	http://dentomed.toyama-wakan.net/en/information_on_experimental_crude_drug_extracts/Scrophularia%20Root%20Extract-2015/EXC123004
53	Arctii Fructus	Burdock Fruit	http://dentomed.toyama-wakan.net/en/information_on_experimental_crude_drug_extracts/Burdock%20Fruit%20Extract-2015/EXC027006
54	Panacis Notoginseng Radix	Panax Notoginseng Root	http://dentomed.toyama-wakan.net/en/information_on_experimental_crude_drug_extracts/Notoginseng%20Root%20Extract-2015/EXC092005
55	Lycii Cortex	Lycium Bark	http://dentomed.toyama-wakan.net/en/information_on_experimental_crude_drug_extracts/Lycium%20Bark%20Extract-2015/EXC038006
56	Magnoliae Flos	Magnolia Flower	http://dentomed.toyama-wakan.net/en/information_on_experimental_crude_drug_extracts/Magnolia%20Flower%20Extract-2015/EXC044006
57	Dipsaci Radix	Dipsacus Root	http://dentomed.toyama-wakan.net/en/information_on_experimental_crude_drug_extracts/Himalayan%20Teasel%20Root%20Extract-2015/EXC101005
58	Anemarrhenae Rhizoma	Anemarrhena Rhizome	http://dentomed.toyama-wakan.net/en/information_on_experimental_crude_drug_extracts/Anemarrhena%20Rhizome%20Extract-2015/EXC054006
59	Angelicae Acutilobae Radix	Japanese Angelica Root	http://dentomed.toyama-wakan.net/en/information_on_experimental_crude_drug_extracts/Japanese%20Angelica%20Root%20Extract-2015/EXC061006
60	Astragali Radix	Astragalus Root	http://dentomed.toyama-wakan.net/en/information_on_experimental_crude_drug_extracts/Astragalus%20Root%20Extract-2015/EXC004006
61	Curcumae Rhizoma	Curcuma Rhizome	http://dentomed.toyama-wakan.net/en/information_on_experimental_crude_drug_extracts/Zedoary%20Extract-2015/EXC009006
62	Notopterygii Rhizoma	Notopterygium	http://dentomed.toyama-wakan.net/en/information_on_experimental_crude_drug_extracts/Notopterygium%20Extract-2015/EXC017006
63	Carthami Flos	Safflower	http://dentomed.toyama-wakan.net/en/information_on_experimental_crude_drug_extracts/Safflower%20Extract-2015/EXC087005
64	Sesami Semen	Sesame	http://dentomed.toyama-wakan.net/en/information_on_experimental_crude_drug_extracts/Sesame%20Extract-2015/EXC091006
65	Corni Fructus	Cornus Fruit	http://dentomed.toyama-wakan.net/en/information_on_experimental_crude_drug_extracts/Cornus%20Fruit%20Extract-2015/EXC033006
66	Tribuli Fructus	Tribulus Fruit	http://dentomed.toyama-wakan.net/en/information_on_experimental_crude_drug_extracts/Tribulus%20Fruit%20Extract-2015/EXC094005
67	Gentianae Macrophyllae Radix	Gentiana Macrophylla Root	http://dentomed.toyama-wakan.net/en/information_on_experimental_crude_drug_extracts/Gentiana%20Macrophylla%20Root%20Extract-2015/EXC096005
68	Perillae Herba	Perilla Herb	http://dentomed.toyama-wakan.net/en/information_on_experimental_crude_drug_extracts/Perilla%20Herb%20Extract-2015/EXC049006
69	Caryophylli Flos	Clove	http://dentomed.toyama-wakan.net/en/information_on_experimental_crude_drug_extracts/Clove%20Extract-2015/EXC055006
70	Codonopsis Radix	Codonopsis Root	http://dentomed.toyama-wakan.net/en/information_on_experimental_crude_drug_extracts/Codonopsis%20Root%20Extract-2015/EXC103005
71	Scutellariae Radix	Scutellaria Root	http://dentomed.toyama-wakan.net/en/information_on_experimental_crude_drug_extracts/Scutellaria%20Root%20Extract-2015/EXC005006
72	Puerariae Radix	Pueraria Root	http://dentomed.toyama-wakan.net/en/information_on_experimental_crude_drug_extracts/Pueraria%20Root%20Extract-2015/EXC010006
73	Armeniacae Semen	Apricot Kernel	http://dentomed.toyama-wakan.net/en/information_on_experimental_crude_drug_extracts/Apricot%20Kernel%20Extract-2015/EXC018006
74	Albiziae Cortex	Silktree Albizia Bark	http://dentomed.toyama-wakan.net/en/information_on_experimental_crude_drug_extracts/Silktree%20Albizia%20Bark%20Extract-2015/EXC088005
75	Schisandrae Fructus	Schisandra Fruit	http://dentomed.toyama-wakan.net/en/information_on_experimental_crude_drug_extracts/Schisandra%20Fruit%20Extract-2015/EXC028006
76	Zanthoxyli Piperiti Pericarpium	Japanese Zanthoxylum Peel	http://dentomed.toyama-wakan.net/en/information_on_experimental_crude_drug_extracts/Zanthoxylum%20Peel%20Extract-2015/EXC034006
77	Paeoniae Radix	Peony Root	http://dentomed.toyama-wakan.net/en/information_on_experimental_crude_drug_extracts/Peony%20Root%20Extract-2015/EXC040007
78	Paeoniae Radix Rubra	Red Peony Root	http://dentomed.toyama-wakan.net/en/information_on_experimental_crude_drug_extracts/Red%20Peony%20Root%20Extract-2015/EXC045007
79	Rhei Rhizoma	Rhubarb	http://dentomed.toyama-wakan.net/en/information_on_experimental_crude_drug_extracts/Rhubarb%20Extract-2015/EXC050009
80	Uncariae Uncis Cum Ramulus	Uncaria Hook	http://dentomed.toyama-wakan.net/en/information_on_experimental_crude_drug_extracts/Uncaria%20Hook%20Extract-2015/EXC056007
81	Persicae Semen	Peach Kernel	http://dentomed.toyama-wakan.net/en/information_on_experimental_crude_drug_extracts/Peach%20Kernel%20Extract-2015/EXC062006
82	Phellodendri Cortex	Phellodendron Bark	http://dentomed.toyama-wakan.net/en/information_on_experimental_crude_drug_extracts/Phellodendron%20Bark%20Extract-2015/EXC006007
83	Trichosanthis Radix	Trichosanthes Root	http://dentomed.toyama-wakan.net/en/information_on_experimental_crude_drug_extracts/Trichosanthes%20Root%20Extract-2015/EXC011006
84	Sophorae Radix	Sophora Root	http://dentomed.toyama-wakan.net/en/information_on_experimental_crude_drug_extracts/Sophora%20Root%20Extract-2015/EXC019006
85	Ginseng Radix Rubra	Red Ginseng	http://dentomed.toyama-wakan.net/en/information_on_experimental_crude_drug_extracts/Red%20Ginseng%20Extract-2015/EXC022006
86	Bupleuri Radix	Bupleurum Root	http://dentomed.toyama-wakan.net/en/information_on_experimental_crude_drug_extracts/Bupleurum%20Root%20Extract-2015/EXC029006
87	Ziziphi Semen	Jujube Seed	http://dentomed.toyama-wakan.net/en/information_on_experimental_crude_drug_extracts/Jujube%20Seed%20Extract-2015/EXC035006
88	Plantaginis Semen	Plantago Seed	http://dentomed.toyama-wakan.net/en/information_on_experimental_crude_drug_extracts/Plantago%20Seed%20Extract-2015/EXC041006
89	Cnidii Rhizoma	Cnidium Rhizome	http://dentomed.toyama-wakan.net/en/information_on_experimental_crude_drug_extracts/Cnidium%20Rhizome%20Extract-2015/EXC046006
90	Ziziphi Fructus	Jujube	http://dentomed.toyama-wakan.net/en/information_on_experimental_crude_drug_extracts/Jujube%20Extract-2015/EXC051007
91	Polyporus	Polyporus Sclerotium	http://dentomed.toyama-wakan.net/en/information_on_experimental_crude_drug_extracts/Polyporus%20Sclerotium%20Extract-2015/EXC057006
92	Araliae Cordatae Rhizoma	Aralia Rhizome	http://dentomed.toyama-wakan.net/en/information_on_experimental_crude_drug_extracts/Angelica%20Pubescens%20Root%20Extract-2015/EXC104008
93	Angelicae Dahuricae Radix	Angelica Dahurica Root	http://dentomed.toyama-wakan.net/en/information_on_experimental_crude_drug_extracts/Angelica%20Dahurica%20Root%20Extract-2015/EXC068006
94	Aconiti Radix Processa	Processed Aconite Root	http://dentomed.toyama-wakan.net/en/information_on_experimental_crude_drug_extracts/Processed%20Aconite%20Root%20Extract-2015/EXC072007
95	Myrrha	Myrrh	http://dentomed.toyama-wakan.net/en/information_on_experimental_crude_drug_extracts/Myrrha%20Extract-2015/EXC115005
96	Dictamni Cortex	Densefruit Pittany Root Bark	http://dentomed.toyama-wakan.net/en/information_on_experimental_crude_drug_extracts/Densefruit%20Pittany%20Root%20Bark%20Extract-2015/EXC108005
97	Atractylodis Rhizoma	Atractylodes Rhizome	http://dentomed.toyama-wakan.net/en/information_on_experimental_crude_drug_extracts/Atractylodes%20Rhizome%20Extract-2015/EXC069007
98	Quercus Cortex	Quercus Bark	http://dentomed.toyama-wakan.net/en/information_on_experimental_crude_drug_extracts/Quercus%20Bark%20Extract-2015/EXC211002
99	Alpiniae Fructus	Bitter Cardamon	http://dentomed.toyama-wakan.net/en/information_on_experimental_crude_drug_extracts/Bitter%20Cardamon%20Extract-2015/EXC116005
100	Ophiopogonis Radix	Ophiopogon Root	http://dentomed.toyama-wakan.net/en/information_on_experimental_crude_drug_extracts/Ophiopogon%20Tuber%20Extract-2015/EXC065006
101	Eriobotryae Folium	Loquat Leaf	http://dentomed.toyama-wakan.net/en/information_on_experimental_crude_drug_extracts/Loquat%20Leaf%20Extract-2015/EXC110006
102	Psoraleae Fructus	Malaytea Scurfpea Fruit	http://dentomed.toyama-wakan.net/en/information_on_experimental_crude_drug_extracts/Malaytea%20Scurfpea%20Fruit-2015-1/EXC112005
103	Leonuri Herba	Leonurus Herb	http://dentomed.toyama-wakan.net/en/information_on_experimental_crude_drug_extracts/Leonurus%20Herb%20Extract-2015/EXC117005
104	Menthae Herba	Mentha Herb	http://dentomed.toyama-wakan.net/en/information_on_experimental_crude_drug_extracts/Mentha%20Herb%20Extract-2015/EXC066006
105	Arecae Semen	Areca	http://dentomed.toyama-wakan.net/en/information_on_experimental_crude_drug_extracts/Areca%20Extract-2015/EXC070006
106	Moutan Cortex	Moutan Bark	http://dentomed.toyama-wakan.net/en/information_on_experimental_crude_drug_extracts/Moutan%20Bark%20Extract-2015/EXC075006
107	Coicis Semen	Coix Seed	http://dentomed.toyama-wakan.net/en/information_on_experimental_crude_drug_extracts/Coix%20Seed%20Extract-2015/EXC078006
108	Pinelliae Tuber	Pinellia Tuber	http://dentomed.toyama-wakan.net/en/information_on_experimental_crude_drug_extracts/Pinellia%20Tuber%20Extract-2015/EXC067007
109	Poria	Poria Sclerotium	http://dentomed.toyama-wakan.net/en/information_on_experimental_crude_drug_extracts/Poria%20Sclerotium%20Extract-2015/EXC071007
110	Ephedrae Herba	Ephedra Herb	http://dentomed.toyama-wakan.net/en/information_on_experimental_crude_drug_extracts/Ephedra%20Herb%20Extract-2015/EXC076006
111	Gentianae Scabrae Radix	Japanese Gentian	http://dentomed.toyama-wakan.net/en/information_on_experimental_crude_drug_extracts/Japanese%20Gentian%20Extract-2015/EXC079006
112	Sinomeni Caulis et Rhizoma	Sinomenium Stem and Rhizome	http://dentomed.toyama-wakan.net/en/information_on_experimental_crude_drug_extracts/Sinomenium%20Stem%20and%20Rhizome%20Extract-2015/EXC073006
113	Cannabis Fructus	Hemp Fruit	http://dentomed.toyama-wakan.net/en/information_on_experimental_crude_drug_extracts/Hemp%20Fruit%20Extract-2015/EXC077006
114	Alpiniae Officinari Rhizoma	Alpinia Officinarum Rhizome	http://dentomed.toyama-wakan.net/en/information_on_experimental_crude_drug_extracts/Alpinia%20Officinarum%20Rhizome%20Extract-2015/EXC119006
115	Imperatae Rhizoma	Imperata Rhizome	http://dentomed.toyama-wakan.net/en/information_on_experimental_crude_drug_extracts/Imperata%20Rhizome%20Extract-2015/EXC111005
116	Viticis Fructus	Shrub Chaste Tree Fruit	http://dentomed.toyama-wakan.net/en/information_on_experimental_crude_drug_extracts/Shrub%20Chaste%20Tree%20Fruit%20Extract-2015/EXC113005
117	Ganoderma	Ganoderma	http://dentomed.toyama-wakan.net/en/information_on_experimental_crude_drug_extracts/Ganoderma%20Extract-2015/EXC120005
118	Saposhnikoviae Radix	Saposhnikovia Root and Rhizome	http://dentomed.toyama-wakan.net/en/information_on_experimental_crude_drug_extracts/Saposhnikovia%20Root%20and%20Rhizome%20Extract-2015/EXC074006
119	Saussureae Radix	Saussurea Root	http://dentomed.toyama-wakan.net/en/information_on_experimental_crude_drug_extracts/Saussurea%20Root%20Extract-2015/EXC114006
120	Forsythiae Fructus	Forsythia Fruit	http://dentomed.toyama-wakan.net/en/information_on_experimental_crude_drug_extracts/Forsythia%20Fruit%20Extract-2015/EXC080006
			The chemical profiles of each herbal drug was analysed using a Shimadzu LC-IT-TOF mass spectrometer equipped with an ESI interface. The following ESI parameters were employed: source voltage, +4.5 kV (positive ion mode) or −3.5 kV (negative ion mode); capillary temperature, 200 °C; and nebulizer gas, 1.5 L/min. A Waters Atlantis T3 column (2.1 × 150 mm) was maintained at 40 °C. The mobile phase w…

## Sheet: Table S3
Table S3
Library of herbal medicine-derived compounds (Active compounds are shown in red.).
No	Compound name	Related herbal medicines
1	Aconitine	Aconiti Radix Processa
2	Atractylenolide III	Atractylodis Rhizoma
3	Berberine Chloride	Coptidis Rhizoma, Phellodendri Cortex, Corydalis Tuber
4	(E)-Chlorogenic Acid	Lonicerae Folium cum Caulis
5	Dehydrocorydaline Nitrate	Corydalis Tuber
6	Ergosterol	Poria
7	Ginsenoside-Rb1	Ginseng Radix, Ginseng Radix Rubra
8	Gomisin N	Schisandrae Fructus
9	(Z)-Ligustilide	Angelicae Acutilobae Radix
10	Nodakenin	Notopterygii Rhizoma
11	Puerarin	Puerariae Radix
12	Sennoside A	Rhei Rhizoma
13	Albiflorin	Paeoniae Radix, Paeoniae Radix Rubra
14	Atractylodin	Atractylodis Lanceae Rhizoma
15	Bergenin	Malloti Cortex
16	(E)-Cinnamic Acid	Cinnamomi Cortex
17	Dehydrocostuslactone	Saussureae Radix
18	β-Eudesmol	Atractylodis Lanceae Rhizoma
19	Ginsenoside-Rc	Ginseng Radix, Ginseng Radix Rubra
20	Hesperidin	Citri Unshiu Pericarpium, Aurantii Fructus Immaturus
21	Limonin	Phellodendri Cortex
22	Osthole	Cnidii Monnieris Fructus
23	Rhynchophylline	Uncariae Uncis Cum Ramulus
24	Sennoside B	Rhei Rhizoma
25	Alisol A	Alismatis Tuber
26	Atropine Sulfate	Scopoliae Rhizoma, Belladonnae Radix
27	Bisdemethoxycurcumin	Curcumae Longae Rhizoma
28	Cinobufagin	Bufonis Venenum
29	demethoxycurcumine	Curcumae Longae Rhizoma
30	Evodiamine	Euodiae Fructus
31	Ginsenoside-Rd	Ginseng Radix, Ginseng Radix Rubra
32	Hirsutine	Uncariae Uncis Cum Ramulus
33	Liquiritin	Glycyrrhizae Radix
34	Oxymatrine	Sophorae Radix
35	Rosmarinic Acid	Perilla Herba
36	Shikonin	Lithospermi Radix
37	Alisol B	Alismatis Tuber
38	Aucubin	Plantaginis Semen
39	Bufalin	Bufonis Venenum
40	Cinobufotalin	Bufonis Venenum
41	Dihydrocapsaicin	Capsici Fructus
42	(E)-Ferulic Acid	Cimicifugae Rhizoma
43	Ginsenoside-Re	Ginseng Radix, Ginseng Radix Rubra
44	Honokiol	Magnoliae Cortex
45	Loganin	Corni Fructus
46	Paeoniflorin	Paeoniae Radix, Paeoniae Radix Rubra
47	Saikosaponin a	Bupleuri Radix
48	[6]-Shogaol	Zingiberis Rhizoma Processum
49	Alkannin	Lithospermi Radix
50	Baicalein	Scutellariae Radix
51	Bufotalin	Bufonis Venenum
52	Coptisine Chloride	Coptidis Rhizoma, Phellodendri Cortex
53	Dimethylesculetin	Artemisiae Capillaris Flos
54	Geniposide	Gardeniae Fructus
55	Ginsenoside-Rg1	Ginseng Radix, Ginseng Radix Rubra
56	Hypaconitine	Aconiti Radix Processa
57	Luteolin	Chrysanthemi Flos
58	Paeonol	Moutan Cortex
59	Saikosaponin b2	Bupleuri Radix
60	Sinomenine	Sinomeni Caulis et Rhizoma
61	Amygdalin	Armeniacae Semen, Persicae Semen
62	Baicalin	Scutellariae Radix
63	Capillarisin	Artemisiae Capillaris Flos
64	Corydaline	Corydalis Tuber
65	Eleutheroside B	Eleutherococci Senticosi Rhizoma
66	Geniposidic Acid	Gardeniae Fructus, Eucommiae Cortex, Plantaginis Semen, Cistanchis Herba
67	Glabridin	Glycyrrhizae Radix
68	Icariin	Epimedii Herba
69	Magnolol	Magnoliae Cortex
70	Palmatine Chloride	Coptidis Rhizoma, Phellodendri Cortex
71	Saikosaponin c	Bupleuri Radix
72	Swertiamarin	Gentianae Scabrae Radix
73	Arbutin	Uvae Ursi Folium
74	Barbaloin	Aloe
75	(E)-Capsaicin	Capsici Fructus
76	Costunolide	Saussureae Radix
77	(-)-Epigallocatechin Gallate	Camelliae Folium, Rhei Rhizoma
78	Gentiopicroside	Gentianae Scabrae Radix, Gentianae Macrophyllae Radix
79	Glycyrrhizic Acid	Glycyrrhizae Radix
80	Isofraxidine	Eleutherococci Senticosi Rhizoma
81	Mesaconitine	Aconiti Radix Processa
82	Perillaldehyde	Perillae Herba
83	Saikosaponin d	Bupleuri Radix
84	Timosaponin A-Ⅲ	Anemarrhenae Rhizoma
85	Astragaloside IV	Astragali Radix
86	Benzoylmesaconine Hydrochloride	Aconiti Radix Processa
87	Catalpol	Catalpae Fructus, Rehmanniae Radix, Rehmanniae Radix Preparata
88	Curcumin	Curcumae Longae Rhizoma
89	Epihesperidin	Citri Unshiu Pericarpium
90	[6]-Gingerol	Zingiberis Rhizoma, Zingiberis Rhizoma Processum
91	Gomisin A	Schisandrae Fructus
92	Isorhynchophylline	Uncariae Uncis Cum Ramulus
93	Naringin	Citri Unshiu Pericarpium, Aurantii Fructus Immaturus
94	Praeruptorin A	Peucedani Radix
95	Schizandrin	Schisandrae Fructus
96	Wogonin	Scutellariae Radix

## Sheet: Table S4a
Table S4A
Upregulated (more than 2-fold change) genes by GIN.
Probe Set ID	Gene Symbol	p value	Fold-change	Gene Title
1367973_at	Ccl2	4.05982e-06	39.3475	chemokine (C-C motif) ligand 2
1373759_at	Fosb	5.69459e-06	30.1777	FBJ osteosarcoma oncogene B
1369814_at	Ccl20	5.69459e-06	20.7227	chemokine (C-C motif) ligand 20
1387316_at	Cxcl1	9.62655e-06	19.9805	chemokine (C-X-C motif) ligand 1 (melanoma growth stimulating activity, alpha)
1387969_at	Cxcl10	1.23315e-05	9.80737	chemokine (C-X-C motif) ligand 10
1375043_at		5.69459e-06	8.49867
1368677_at	Bdnf	5.69459e-06	6.51194	brain-derived neurotrophic factor
1378032_at	Nfkbiz	1.13381e-05	6.4118	nuclear factor of kappa light polypeptide gene enhancer in B-cells inhibitor, zeta
1379935_at	Ccl7	3.59602e-05	5.03331	chemokine (C-C motif) ligand 7
1387011_at	Lcn2	0.00120879	4.70635	lipocalin 2
1387247_at	LOC100911216///Pcsk1	0.000149632	4.65117	neuroendocrine convertase 1-like///proprotein convertase subtilisin/kexin type 1
1387410_at	Nr4a2	5.37445e-05	4.5922	nuclear receptor subfamily 4, group A, member 2
1387202_at	Icam1	2.78563e-05	4.46222	intercellular adhesion molecule 1
1392108_at		3.53636e-05	4.4313
1369007_at	Nr4a2	1.98319e-05	4.37598	nuclear receptor subfamily 4, group A, member 2
1393373_at	Opn3	3.07311e-05	4.36242	opsin 3
1368813_at	Cebpd	2.78563e-05	4.13318	CCAAT/enhancer binding protein (C/EBP), delta
1387744_at	Nppc	3.53636e-05	4.12836	natriuretic peptide C
1387343_at	Cebpd	5.37445e-05	4.07376	CCAAT/enhancer binding protein (C/EBP), delta
1377092_at		5.57457e-05	4.0143
1381279_at	Ripk2	0.000103419	3.84648	receptor-interacting serine-threonine kinase 2
1387355_at	Acan	5.37445e-05	3.50963	aggrecan
1388773_at	Tnfaip2	2.78563e-05	3.40701	tumor necrosis factor, alpha-induced protein 2
1372016_at	Gadd45b	0.00049135	3.39346	growth arrest and DNA-damage-inducible, beta
1388587_at	Ier3	8.50946e-05	3.34887	immediate early response 3
1385229_at	Pcdh20	8.23166e-05	3.15963	protocadherin 20
1387442_at	Egr4	0.000638565	3.14611	early growth response 4
1368073_at	Irf1	1.5429e-05	3.0669	interferon regulatory factor 1
1370454_at	Homer1	7.35618e-05	3.05715	homer homolog 1 (Drosophila)
1369737_at	Crem	0.00428113	3.01645	cAMP responsive element modulator
1380229_at	Maff	6.2986e-05	3.01332	v-maf musculoaponeurotic fibrosarcoma oncogene homolog F (avian)
1373403_at	LOC100910163///LOC684871	4.94496e-05	2.97069	uncharacterized LOC100910163///similar to Protein C8orf4 (Thyroid cancer protein 1) (TC-1)
1368144_at	Rgs2	3.63269e-05	2.95513	regulator of G-protein signaling 2
1396545_at	Crem	0.00163895	2.88238	cAMP responsive element modulator
1368678_at	Bdnf	0.000149632	2.84518	brain-derived neurotrophic factor
1393550_at	Crem	0.000691329	2.83772	cAMP responsive element modulator
1387548_at	Has2	0.00170626	2.80055	hyaluronan synthase 2
1378925_at	Crem	7.04169e-05	2.77593	cAMP responsive element modulator
1389413_at	Evi2a	0.000138122	2.7211	ecotropic viral integration site 2A
1387870_at	Zfp36	0.00659334	2.60657	zinc finger protein 36
1387788_at	Junb	0.000392544	2.60501	jun B proto-oncogene
1383486_at		0.000189719	2.59566
1387074_at	Rgs2	0.000104819	2.47937	regulator of G-protein signaling 2
1368836_a_at	Acan	0.000616816	2.38925	aggrecan
1370968_at	Nfkb1	8.32165e-05	2.36655	nuclear factor of kappa light polypeptide gene enhancer in B-cells 1
1376191_at	Hpgd	6.2986e-05	2.3208	hydroxyprostaglandin dehydrogenase 15 (NAD)
1370916_at	Tec	7.04169e-05	2.28892	tec protein tyrosine kinase
1391208_at	Pcdh20	8.00841e-05	2.27124	protocadherin 20
1368332_at	Gbp2	0.000419824	2.26997	guanylate binding protein 2, interferon-inducible
1382950_at	LOC685067	0.000220639	2.2525	similar to guanylate binding protein family, member 6
1377659_at	Mlf1	5.68648e-05	2.23203	myeloid leukemia factor 1
1370834_at	Hs3st1	0.000149632	2.2153	heparan sulfate (glucosamine) 3-O-sulfotransferase 1
1370997_at	Homer1	0.000811011	2.1743	homer homolog 1 (Drosophila)
1367601_at	Cited2	0.000149632	2.14482	Cbp/p300-interacting transactivator, with Glu/Asp-rich carboxy-terminal domain, 2
1368488_at	Nfil3	5.37445e-05	2.13006	nuclear factor, interleukin 3 regulated
1379311_at	Arid5a	0.00156722	2.11501	AT rich interactive domain 5A (Mrf1 like)
1368363_at	Klf5	0.000300838	2.10287	Kruppel-like factor 5
1386935_at	Nr4a1	0.000300838	2.07582	nuclear receptor subfamily 4, group A, member 1
1374855_at	Per1	6.2986e-05	2.06529	period circadian clock 1
1389538_at	Nfkbia	0.000493343	2.04326	nuclear factor of kappa light polypeptide gene enhancer in B-cells inhibitor, alpha
1368489_at	Fosl1	0.00124704	2.03245	fos-like antigen 1
1386987_at	Il6r	0.00173152	2.03206	interleukin 6 receptor
1389402_at	Csrnp1	0.000123397	2.02229	cysteine-serine-rich nuclear protein 1

## Sheet: Table S4b
Table S4B
Downregulated (less than 2-fold change) genes by GIN.
Probe Set ID	Gene Symbol	p value	Fold-change	Gene Title
1397233_at	Dclk3	0.000963407	2.37698	doublecortin-like kinase 3
1383337_at		5.37445e-05	2.26814
1392550_at	Dact1	0.000133322	2.11907	dishevelled-binding antagonist of beta-catenin 1
1378369_at	Dact1	0.000360249	2.0723	dishevelled-binding antagonist of beta-catenin 1
1384910_at	Lrtm2	0.000811347	2.06741	leucine-rich repeats and transmembrane domains 2
1385215_at	Runx1t1	0.00113324	2.06588	runt-related transcription factor 1; translocated to, 1 (cyclin D-related)
1387769_a_at	Id3	0.00302936	2.02524	inhibitor of DNA binding 3
1395076_at	Runx1t1	0.00158486	2.00448	runt-related transcription factor 1; translocated to, 1 (cyclin D-related)
